# Supplementary material for: Health Economic Evaluation of Proton Therapy for Lung Cancer: A Systematic Review
Source: Int J Environ Res Public Health. 2023 Mar 7;20(6):4727. doi: 10.3390/ijerph20064727 (PMC10048835; doi:10.3390/ijerph20064727)
Supplement: Supplementary file 1 [file ijerph-20-04727-s001.zip]

Archive with 1 entries (1 files):
- ijerph-2194255-supplementary.pdf
